# Supplementary material for: Effects of resveratrol, exercises and their combination on Farnesoid X receptor, Liver X receptor and Sirtuin 1 gene expression and apoptosis in the liver of elderly rats with nonalcoholic fatty liver
Source: PeerJ. 2018 Sep 10;6:e5522. doi: 10.7717/peerj.5522 (PMC6136396; doi:10.7717/peerj.5522)
Supplement: Data S1 [file peerj-06-5522-s001.zip]

Archive with 3 entries (3 files):
- Raw data/Gene expression.xlsx
- Raw data/Lipid profiles.xlsx
- Raw data/Oxidative stress and inflammation.xlsx
