# Supplementary material for: Effects of resveratrol, exercises and their combination on Farnesoid X receptor, Liver X receptor and Sirtuin 1 gene expression and apoptosis in the liver of elderly rats with nonalcoholic fatty liver
Source: PeerJ. 2018 Sep 10;6:e5522. doi: 10.7717/peerj.5522 (PMC6136396; doi:10.7717/peerj.5522)
Supplement: Data S1 [file peerj-06-5522-s001.zip › Raw data/Gene expression.xlsx]

## Sheet: داده خام کبد
					ct				ct				ct				ct
		CONTROL	1	FXR	23.6939			LXR	28.6486			sirt1	24.4278			GAPDH	16.4473
			2	FXR	22.4976			LXR	28.8434			sirt1	23.766			GAPDH	26.6047
			3	FXR	22.7413			LXR	28.6284			sirt1	21.7556			GAPDH	25.5093
			4	FXR	21.4841			LXR	29.0195			sirt1	24.9118			GAPDH	13.2448
			5	FXR	23.7435			LXR	29.1788			sirt1	25.8009			GAPDH	16.2847
		SHAM	6	FXR	22.8047			LXR	28.5181			sirt1	20.7023			GAPDH	26.4038
			7	FXR	25.441			LXR	27.8368			sirt1	25.0809			GAPDH	27.3197
			8	FXR	24.0645			LXR	29.1329			sirt1	27.9329			GAPDH	25.7614
			9	FXR	21.8973			LXR	29.2563			sirt1	23.7725			GAPDH	17.8469
			10	FXR	23.4461			LXR	28.8895			sirt1	8.31069			GAPDH	26.4851
		SALIN	11	FXR	23.5338			LXR	28.8366			sirt1	21.8372			GAPDH	25.8194
			12	FXR	23.6929			LXR	28.2648			sirt1	28.7953			GAPDH	27.9698
			13	FXR	22.4068			LXR	29.0363			sirt1	33.0742			GAPDH	26.9525
			14	FXR	22.8042			LXR	28.6806			sirt1	20.9618			GAPDH	25.5329
			15	FXR	21.7281			LXR	27.8599			sirt1	29.6886			GAPDH	20.4481
		CT	16	FXR	22.1145			LXR	28.8116			sirt1	26.5373			GAPDH	36.5477
			17	FXR	20.4589			LXR	27.7226			sirt1	26.5595			GAPDH	17.572
			18	FXR	22.9258			LXR	27.9741			sirt1	25.0079			GAPDH	17.1518
			19	FXR	23.1145			LXR	27.7356			sirt1	25.8208			GAPDH	15.5734
			20	FXR	20.6966			LXR	28.4927			sirt1	27.2657			GAPDH	17.717
		IT	21	FXR	23.204			LXR	27.8304			sirt1	25.1594			GAPDH	17.2297
			22	FXR	23.1211			LXR	27.9982			sirt1	28.3094			GAPDH	19.4846
			23	FXR	24.7937			LXR	27.63			sirt1	24.3103			GAPDH	18.1794
			24	FXR	23.9858			LXR	28.3194			sirt1	29.7097			GAPDH	19.6341
			25	FXR	25.3076			LXR	27.8128			sirt1	20.5072			GAPDH	17.9033
		SUB	26	FXR	24.6485			LXR	27.8297			sirt1	25.2748			GAPDH	17.7869
			27	FXR	23.7832			LXR	27.4557			sirt1	28.3918			GAPDH	19.1696
			28	FXR	23.8111			LXR	28.5739			sirt1	24.1986			GAPDH	18.3997
			29	FXR	21.2577			LXR	27.9031			sirt1	25.6564			GAPDH	17.808
			30	FXR	22.9553			LXR	28.2157			sirt1	22.3318			GAPDH	16.8548
		CTS	31	FXR	22.7325			LXR	27.9071			sirt1	35.3971			GAPDH	17.0432
			32	FXR	30.4547			LXR	26.9458			sirt1	29.5749			GAPDH	18.3011
			33	FXR	30.2322			LXR	22.23			sirt1	29.7648			GAPDH	17.7559
			34	FXR	29.1637			LXR	22.1973			sirt1	32.3968			GAPDH	18.8982
			35	FXR	29.8023			LXR	23.7524			sirt1	30.147			GAPDH	18.1293
		ITS	36	FXR	30.3298			LXR	20.5598			sirt1	37.4334			GAPDH	16.4492
			37	FXR	29.576			LXR	22.6725			sirt1	7.41818			GAPDH	17.5125
			38	FXR	30.0955			LXR	22.3908			sirt1	7.19382			GAPDH	21.3054
			39	FXR	29.9746			LXR	22.4631			sirt1	22.4412			GAPDH	19.7549
			40	FXR	31.1809			LXR	20.4492			sirt1	Undetermined			GAPDH	15.9761

## Sheet: آنالیز کبد
		FXR	GAPDH		Final data	AVERAGE	SD																						sirt1	GAPDH		Final data	AVERAGE	SD
	CONTROL	21.8467	17.8469	3.99976	0.0625104	0.0520847	0.0085862																					CONTROL	22.8456	17.8469	4.99866	0.0312791	0.0294852	0.00774647
		21.9258	17.572	4.35379	0.0489079																								22.9329	17.572	5.36086	0.0243345
		21.4068	17.1518	4.25503	0.052373																								22.9118	17.1518	5.75997	0.0184534
		21.8042	17.717	4.08716	0.058836																								22.3103	17.717	4.59329	0.0414268					AVERAGE	SD
		21.9553	17.2297	4.72562	0.0377962																								22.1986	17.2297	4.96884	0.0319323				CONTROL	0.929485	0.147746
	SHAM	23.3991	18.3997	4.99936	0.0312639	0.0120546	0.00967969																					SHAM	25.2657	18.3997	6.86598	0.008573	0.00710865	0.0010492		Patient	0.00710865	0.0010492
		24.7937	17.9033	6.89039	0.00842919																								25.147	17.9033	7.24368	0.00659834				SALIN	0.00602615	0.00113618
		25.441	17.7869	7.65405	0.00496481																								25.3107	17.7869	7.52377	0.00543399				CT	0.426802	0.133383
		24.7512	17.7559	6.99534	0.00783778																								24.7953	17.7559	7.03948	0.00760163				IT	0.475744	0.10218
		25.3076	18.3011	7.00649	0.00777745																								25.3918	18.3011	7.09073	0.00733631				RSV	0.0556201	0.0332434
	SALIN	21.41	16.5477	4.86229	0.0343798	0.0157019	0.0099502																					SALIN	24.1938	16.5477	7.64611	0.0049922	0.00602615	0.00113618		CT + RSV	0.595521	0.140738
		22.1145	16.2448	5.86971	0.0171018																								23.5373	16.2448	7.2925	0.00637878				IT + RSV	0.876895	0.123341
		22.7325	15.5734	7.1591	0.00699673																								23.3971	15.5734	7.82372	0.00441392
		22.83	15.9761	6.85395	0.00864482					FXR	AVERAGE	SD																	23.0742	15.9761	7.09817	0.00729855
		22.7413	16.2847	6.45656	0.0113863																								23.4334	16.2847	7.14871	0.00704731
	CT	20.1485	17.808	2.34051	0.19744	0.154295	0.0307233			CONTROL	0.852085	0.0885862																CT	19.9955	19.8022	0.193328	0.874586	0.426802	0.233383
		20.204	17.0432	3.16078	0.111818					Patient	0.0120546	0.00967969																	19.2511	18.0451	1.206	0.433469
		20.2154	17.5125	2.70288	0.153586					SALIN	0.0157019	0.0099502																	19.7555	17.9412	1.81428	0.284346
		18.9452	16.4492	2.49603	0.177263					CT	0.154295	0.0307233																	19.5421	17.4421	2.1	0.233258
		19.7832	16.8548	2.92834	0.131365					IT	0.144598	0.010955																	18.5522	16.8548	1.69736	0.30835
	IT	29.3298	26.6047	2.72508	0.151241	0.144598	0.010955			RSV	0.0660596	0.0660985																IT	27.7513	26.6047	1.14653	0.451709	0.475744	0.10218
		28.4547	25.5093	2.94546	0.129816					CT + RSV	0.293785	0.0324617																	28.7447	28.1578	0.586922	0.665762
		29.0955	26.4038	2.69168	0.154783					IT + RSV	0.652982	0.0760675																	28.8586	27.4038	1.45472	0.364826
		30.2322	27.3197	2.91252	0.132814																								28.5745	27.3197	1.25479	0.419054
		29.1809	26.4851	2.69585	0.154337																								28.5488	27.482	1.06683	0.477368
	SUB	23.7435	18.8982	4.84535	0.0347859	0.0660596	0.0660985																					SUB	23.766	18.8982	4.86782	0.0342484	0.0556201	0.0332434
		23.4461	18.1293	5.31679	0.0250892																								22.4412	18.1293	4.31189	0.050349
		23.5338	19.7549	3.7789	0.0728512																								23.7725	19.7549	4.01766	0.0617397
		23.6929	16.4473	7.24562	0.00658947																								22.3318	16.4473	5.88449	0.0169275
		23.6939	21.3054	2.38849	0.190982																								24.4278	21.3054	3.12235	0.114836
	CTS	22.2577	20.4481	1.80965	0.285261	0.293785	0.0324617																					CTS	21.0809	20.4481	0.632858	0.644897	0.595521	0.140738
		21.4841	19.4846	1.99949	0.250089																								19.8009	19.4846	0.31629	0.803133
		19.6966	18.1794	1.51724	0.349354																								19.1594	18.1794	0.980095	0.506946
		21.4589	19.6341	1.8248	0.282281																								21.0079	19.6341	1.37378	0.385878
		20.8973	19.1696	1.72766	0.301942																								19.8208	19.1696	0.651199	0.636751
	ITS	26.1284	25.5329	0.595521	0.661805	0.652982	0.0760675																					ITS	25.2748	25.5329	-0.258045	1.19586	0.876895	0.223341
		26.1637	25.8194	0.344246	0.78772																								26.5595	25.8194	0.740049	0.598719
		26.487	25.7614	0.725558	0.604763																								25.6564	25.7614	-0.105007	1.0755
		27.576	26.9525	0.623566	0.649065																								27.4182	26.9525	0.465703	0.724118
		28.8023	27.9698	0.8325	0.561555																								28.3094	27.9698	0.33956	0.790283
