# Supplementary material for: Effects of resveratrol, exercises and their combination on Farnesoid X receptor, Liver X receptor and Sirtuin 1 gene expression and apoptosis in the liver of elderly rats with nonalcoholic fatty liver
Source: PeerJ. 2018 Sep 10;6:e5522. doi: 10.7717/peerj.5522 (PMC6136396; doi:10.7717/peerj.5522)
Supplement: Data S1 [file peerj-06-5522-s001.zip › Raw data/Lipid profiles.xlsx]

## Sheet: Sheet1
			mg/dl	LDL	Control	Patient	Saline	Resv	CNT	INT	CNT + RSV	INT + RSV
				1	22.1	42.9	33.8	37.5	33.6	45.6	24.4	32.9
				2	16.7	51.1	52.6	29.9	41.9	38.4	21.8	21.6
				3	33.2	38.9	47.9	43.5	37.5	40.5	30.5	23.7
				4	20.5	44.8	54.7	36.7	39.8	32.9	42.7	34.4
				5	21.7	50.6	61.1	40.1	40.3	37.6	38.6	29.5
				6	26.9	66.7	45.5	24.6	35.4	26.5	33.9	40.8
				7	24.4	47.3	59.3	27.4	48.6	41.3	27.3	24.1
					23.6429	48.9	50.7	34.2429	39.5857	37.5429	31.3143	29.5714
			mg/dl	HDL	Control	Patient	Saline	Resv	CNT	INT	CNT + RSV	INT + RSV
				1	33.6	16.3	18.5	36.7	33.3	34.2	26.5	34.5
				2	29.8	31.7	23.6	31.5	24.1	27.6	40.1	21.6
				3	41.9	28.8	28.4	29.7	30.2	35.8	32.8	38.2
				4	36.5	20.1	31.8	36.9	27.3	20.3	31.7	43.1
				5	30.3	23.9	22.7	23.8	29.6	31.7	39.3	36.4
				6	45.1	19.4	16.6	33.3	35.7	38.4	26.5	27.5
				7	38.6	22.5	19.3	26.2	19.5	28.8	36.4	40.7
					36.5429	23.2429	22.9857	31.1571	28.5286	30.9714	33.3286	34.5714
			mg/dl	CHO	Control	Patient	Saline	Resv	CNT	INT	CNT + RSV	INT + RSV
				1	88.4	119.9	103.4	76.9	125.4	88.9	110.3	86.3
				2	92.1	125.4	122.7	112.3	87.5	65.4	101.1	75.4
				3	70.9	134.1	143.6	99.5	105.6	94.3	94.2	68.9
				4	67.5	106.8	126.8	103.6	73.5	114.1	78.9	109.4
				5	92.5	131.7	135.2	85.7	69.9	100.5	89.4	91.8
				6	85.6	117.3	115.3	98.1	99.4	91.7	74.8	94.5
				7	76.4	137.5	130.7	116.8	117.3	104.4	83.7	89.3
					81.9143	124.671	125.386	98.9857	96.9429	94.1857	90.3429	87.9429
			mg/dl	TG	Control	Patient	Saline	Resv	CNT	INT	CNT + RSV	INT + RSV
				1	85.6	224.4	219.3	117.6	169.5	144.6	126.8	112.4
				2	123.2	210.8	242.6	154.8	138.6	129.5	131.6	132.9
				3	103.6	245.7	220.8	126.7	194.1	158.9	124.8	127.8
				4	97.4	231.8	199.7	188.5	170.4	182.4	139.2	152.5
				5	81.2	256.9	251.6	151.1	153.8	173.2	166.1	144.4
				6	116.8	230.2	244.1	135.2	142.9	165.3	141.3	128.2
				7	124.7	197.5	213.9	175.4	185.2	138.6	154.5	139.3
					104.643	228.186	227.429	149.9	164.929	156.071	140.614	133.929
