# Supplementary material for: Effects of resveratrol, exercises and their combination on Farnesoid X receptor, Liver X receptor and Sirtuin 1 gene expression and apoptosis in the liver of elderly rats with nonalcoholic fatty liver
Source: PeerJ. 2018 Sep 10;6:e5522. doi: 10.7717/peerj.5522 (PMC6136396; doi:10.7717/peerj.5522)
Supplement: Data S1 [file peerj-06-5522-s001.zip › Raw data/Oxidative stress and inflammation.xlsx]

## Sheet: Sheet1
						Liver	nmol/g
								catalase	Control	Patient	Saline	Resv	CNT	INT	CNT + RSV	INT + RSV
								1	211	155	146	166	165	203	188	194
								2	168	167	152	194	198	174	199	211
								3	235	143	173	183	205	169	182	206
								4	201	177	169	198	184	179	218	205
								5	234	151	144	185	172	183	177	199
								6	173	160	158	204	192	199	196	183
								7	250	153	161	176	168	185	221	200
									210.286	158	157.571	186.571	183.429	184.571	197.286	199.714
									nmol/g
								MDA	Control	Patient	Saline	Resv	CNT	INT	CNT + RSV	INT + RSV
								1	25	54	59	34	43	33	36	33
								2	32	48	48	42	40	42	25	45
								3	35	51	65	38	37	37	26	41
								4	44	49	56	45	41	44	39	37
								5	52	62	62	41	39	37	52	40
								6	32	55	47	30	45	38	43	36
								7	24	66	41	38	46	51	36	25
									34.8571	55	54	38.2857	41.5714	40.2857	36.7143	36.7143
									U/mg Protein
								SOD	Control	Patient	Saline	Resv	CNT	INT	CNT + RSV	INT + RSV
								1	73	34	37	58	44	56	51	63
								2	54	25	46	56	38	46	49	54
								3	46	41	31	45	40	50	62	50
								4	65	38	25	52	54	47	46	46
								5	57	44	47	39	52	37	57	52
								6	72	36	31	48	49	58	48	63
								7	65	40	28	54	57	43	60	59
									61.7143	36.8571	35	50.2857	47.7143	48.1429	53.2857	55.2857
									pg/mg Protein
								il-10	Control	Patient	Saline	Resv	CNT	INT	CNT + RSV	INT + RSV
								1	15.1	10.6	7.9	12.2	9.9	8.9	11.2	15.3
								2	13.4	5.4	6.3	15.5	6.7	10.3	10.6	12.1
								3	14.8	6.7	6.5	9.4	11.5	12.1	15.8	17.5
								4	16.2	9.3	5.8	10.3	10.8	9.3	8.7	10.7
								5	14.9	7.9	8.1	13.9	8.6	13.7	13.9	14.6
								6	19.3	5.1	6.4	11.6	12.4	11.5	14.4	9.4
								7	10.7	8.8	9.2	8.7	11.7	9.4	15.1	11.8
									14.9143	7.68571	7.17143	11.6571	10.2286	10.7429	12.8143	13.0571
									pg/mg Protein
								TNF	Control	Patient	Saline	Resv	CNT	INT	CNT + RSV	INT + RSV
								1	16.3	36.2	29.4	14.2	22.7	34.1	19.8	22.3
								2	17.2	28.2	33.1	22.6	16.8	29.3	31.6	28.5
								3	18.1	29.6	45.6	19.1	28.6	23.8	17.7	14.6
								4	15.4	33.1	38.9	27.4	19.9	31.7	25.4	18.5
								5	19.9	42.8	30.5	26.2	32.5	17.7	20.6	21.6
								6	12.6	27.3	24.7	30.8	30.4	21.2	19.9	26.3
								7	20.5	41.8	32.8	26.3	25.3	16.5	23.7	20.5
									17.1429	34.1429	33.5714	23.8	25.1714	24.9	22.6714	21.7571
